# Supplementary material for: Pulmonary bleeding in racehorses: A gross, histologic, and ultrastructural comparison of exercise-induced pulmonary hemorrhage and exercise-associated fatal pulmonary hemorrhage
Source: Vet Pathol. 2022 Aug 16;59(6):973–82. doi: 10.1177/03009858221117859 (PMC9530536; doi:10.1177/03009858221117859)
Supplement: sj-xlsx-1-vet-10.1177_03009858221117859 – Supplemental material for Pulmonary bleeding in racehorses: A gross, histologic, and ultrastructural comparison of exercise-induced pulmonary hemorrhage and exercise-associated fatal pulmonary hemorrhage [file sj-xlsx-1-vet-10.1177_03009858221117859.xlsx]

## Sheet: Fig 3 VR
	Control	EIPH	EAFPH
Number of values	5	10	10
Minimum	0.25	0.25	0
Maximum	1.75	2	1.25
Range	1.5	1.75	1.25
95% CI of median
Actual confidence level	93.75%	97.85%	97.85%
Lower confidence limit	0.25	0.75	0
Upper confidence limit	1.75	2	0.75
Mean	1	1.333	0.425
Std. Deviation	0.559	0.5774	0.3736
Std. Error of Mean	0.25	0.1826	0.1181
Lower 95% CI of mean	0.3059	0.92	0.1577
Upper 95% CI of mean	1.694	1.746	0.6923
Coefficient of variation	55.90%	43.31%	87.91%

## Sheet: Fig 3 c. hemorrage
	Control	EIPH	EAFPH
Number of values	5	10	10
Minimum	0.19	0.81	1.81
Maximum	0.9	1.56	2.63
Range	0.71	0.75	0.82
95% CI of median
Actual confidence level	93.75%	97.85%	97.85%
Lower confidence limit	0.19	0.92	1.81
Upper confidence limit	0.9	1.56	2.38
Mean	0.532	1.212	2.083
Std. Deviation	0.2832	0.2672	0.259
Std. Error of Mean	0.1267	0.0845	0.08189
Lower 95% CI of mean	0.1803	1.021	1.898
Upper 95% CI of mean	0.8837	1.403	2.268
Coefficient of variation	53.24%	22.05%	12.43%

## Sheet: Fig 3 c. hemosider.
	Control	EIPH	EAFPH
Number of values	5	10	10
Minimum	0	0.32	0.11
Maximum	0.36	1.39	0.9
Range	0.36	1.07	0.79
95% CI of median
Actual confidence level	93.75%	97.85%	97.85%
Lower confidence limit	0	0.68	0.25
Upper confidence limit	0.36	1.39	0.79
Mean	0.11	0.936	0.481
Std. Deviation	0.1453	0.3291	0.2506
Std. Error of Mean	0.06496	0.1041	0.07925
Lower 95% CI of mean	-0.07036	0.7005	0.3017
Upper 95% CI of mean	0.2904	1.171	0.6603
Coefficient of variation	132.1%	35.17%	52.10%

## Sheet: Fig 3 C. I. encrustation
	Control	EIPH	EAFPH
Number of values	5	10	10
Minimum	0	0	0
Maximum	0	0.96	0.29
Range	0	0.96	0.29
95% CI of median
Actual confidence level	93.75%	97.85%	97.85%
Lower confidence limit	0	0.04	0
Upper confidence limit	0	0.52	0.04
Mean	0	0.305	0.037
Std. Deviation	0	0.3062	0.09044
Std. Error of Mean	0	0.09684	0.0286
Lower 95% CI of mean	0	0.08593	-0.02769
Upper 95% CI of mean	0	0.5241	0.1017
Coefficient of variation		100.4%	244.4%

## Sheet: Fig. 3B. inflamm
	Control	EIPH	EAFPH
Number of values	5	10	10
Minimum	0.25	0	0
Maximum	1	1.25	1.25
Range	0.75	1.25	1.25
95% CI of median
Actual confidence level	93.75%	97.85%	97.85%
Lower confidence limit	0.25	0.25	0
Upper confidence limit	1	0.75	0.67
Mean	0.75	0.592	0.367
Std. Deviation	0.3062	0.3345	0.4051
Std. Error of Mean	0.1369	0.1058	0.1281
Lower 95% CI of mean	0.3698	0.3527	0.0772
Upper 95% CI of mean	1.13	0.8313	0.6568
Coefficient of variation	40.82%	56.50%	110.4%

## Sheet: Fig. 3 Type II P
	Control	EIPH	EAFPH
Number of values	5	10	10
Minimum	0	0	0
Maximum	0.5	1.25	0.67
Range	0.5	1.25	0.67
95% CI of median
Actual confidence level	93.75%	97.85%	97.85%
Lower confidence limit	0	0	0
Upper confidence limit	0.5	0.75	0.67
Mean	0.15	0.25	0.217
Std. Deviation	0.2236	0.4249	0.2955
Std. Error of Mean	0.1	0.1344	0.09344
Lower 95% CI of mean	-0.1276	-0.05397	0.005622
Upper 95% CI of mean	0.4276	0.554	0.4284
Coefficient of variation	149.1%	170.0%	136.2%

## Sheet: Fig. 2a Blue brown c.-d
	Control	EIPH	EAFPH
Number of values	5	10	10
Minimum	0	1	0
Maximum	1	3	3
Range	1	2	3
95% CI of median
Actual confidence level	93.75%	97.85%	97.85%
Lower confidence limit	0	1	1
Upper confidence limit	1	3	3
Mean	0.4	1.8	2
Std. Deviation	0.5477	0.7888	0.9428
Std. Error of Mean	0.2449	0.2494	0.2981
Lower 95% CI of mean	-0.2801	1.236	1.326
Upper 95% CI of mean	1.08	2.364	2.674
Coefficient of variation	136.9%	43.82%	47.14%

## Sheet: Fig. 2a Fibrous tags
	Control	EIPH	EAFPH
Number of values	5	10	10
Minimum	0	0	0
Maximum	1	2	3
Range	1	2	3
95% CI of median
Actual confidence level	93.75%	97.85%	97.85%
Lower confidence limit	0	0	0
Upper confidence limit	1	2	2
Mean	0.8	0.9	1.1
Std. Deviation	0.4472	0.7379	1.101
Std. Error of Mean	0.2	0.2333	0.348
Lower 95% CI of mean	0.2447	0.3722	0.3127
Upper 95% CI of mean	1.355	1.428	1.887
Coefficient of variation	55.90%	81.98%	100.0%

## Sheet: FIg. 2a Rib imprints
	Control	EIPH	EAFPH
Number of values	5	10	10
Minimum	0	0	0
Maximum	1	2	3
Range	1	2	3
95% CI of median
Actual confidence level	93.75%	97.85%	97.85%
Lower confidence limit	0	0	0
Upper confidence limit	1	2	2
Mean	0.4	0.7	1
Std. Deviation	0.5477	0.8233	0.9428
Std. Error of Mean	0.2449	0.2603	0.2981
Lower 95% CI of mean	-0.2801	0.1111	0.3256
Upper 95% CI of mean	1.08	1.289	1.674
Coefficient of variation	136.9%	117.6%	94.28%

## Sheet: Fig 2a P. hemorr
	Control	EIPH	EAFPH
Number of values	5	10	10
Minimum	0	0	0
Maximum	1	2	3
Range	1	2	3
95% CI of median
Actual confidence level	93.75%	97.85%	97.85%
Lower confidence limit	0	0	1
Upper confidence limit	1	2	3
Mean	0.4	0.7	1.6
Std. Deviation	0.5477	0.8233	0.9661
Std. Error of Mean	0.2449	0.2603	0.3055
Lower 95% CI of mean	-0.2801	0.1111	0.9089
Upper 95% CI of mean	1.08	1.289	2.291
Coefficient of variation	136.9%	117.6%	60.38%

[truncated: 5 more sheets: Fig. 2a P. plaques, Fig. 2b airway edema, Fig 2b airway hemorrages, Fig 2 b cranial lobe red. edema, Fig 2b laryngeal hemorr]
